# Supplementary material for: Improved detection of clinically relevant fusion transcripts in cancer by machine learning classification
Source: BMC Genomics. 2023 Dec 18;24:783. doi: 10.1186/s12864-023-09889-y (PMC10726539; doi:10.1186/s12864-023-09889-y)
Supplement: Supplementary file 1 — Additional file 1. Number of samples, predicted fusion transcripts and validated fusion transcripts. [file 12864_2023_9889_MOESM1_ESM.xlsx]

## Sheet: Sheet1
Additional file 1. Number of samples, predicted fusion transcripts and validated fusion transcripts.
Cancer type	TCGA Project	Total samples	Samples w/ matched WGS data	Total fusion transcripts	Total fusion transcripts after filtering	Filtered fusion transcripts in samples w/ WGS data	Detected fusion transcripts per sample	Validated fusion transcripts	Validated fusion transcripts w/ breakpoint	Validated fusions per sample	Predicted true fusion transcripts in samples w/o WGS data
Bladder	TCGA-BLCA	425	132	152077	118132	59537	451.038	450	283	3.40909	1068
Breast	TCGA-BRCA	1203	138	442432	373806	43171	312.833	1122	1022	8.13043	5342
Cervix	TCGA-CESC	309	70	134144	103642	34456	492.229	123	83	1.75714	379
Esophagus	TCGA-ESCA	173	53	1116419	980574	332955	6282.17	639	449	12.0566	1175
Glioblastoma	TCGA-GBM	172	38	207340	183972	46562	1225.32	820	597	21.5789	978
Kidney	TCGA-KICH, TCGA-KIRC, TCGA-KIRP,	1011	152	327974	268596	39306	258.592	114	85	0.75	291
Lower grade glioma	TCGA-LGG	518	96	314142	276380	62297	648.927	267	134	2.78125	1242
Lung	TCGA-LUAD	570	183	328167	287228	96540	527.541	524	270	2.86339	1707
Ovarian	TCGA-OV	379	48	1919605	1770418	151006	3145.96	178	126	3.70833	1194
Total		4760	910	4942300	4362748	865830	951.462	4237	3049	4.65604	13376
