# Supplementary material for: Improved detection of clinically relevant fusion transcripts in cancer by machine learning classification
Source: BMC Genomics. 2023 Dec 18;24:783. doi: 10.1186/s12864-023-09889-y (PMC10726539; doi:10.1186/s12864-023-09889-y)
Supplement: Supplementary file 3 — Additional file 3. Fusion transcript features used in machine learning for the FusionCatcher model. [file 12864_2023_9889_MOESM3_ESM.xlsx]

## Sheet: FusionCatcher model
Additional file 3. Fusion transcript features used in machine learning for the FusionCatcher model.
Feature	Example	Description
cancer_type	bladder	Cancer origin
Fusion_description	oncogene,cancer	FusionCatcher feature. FusionCatcher tags associated with fusion in a comma separated list
Counts_of_common_mapping_reads	0	FusionCatcher feature. Number of reads that map to both fusion partners – filtering
Spanning_pairs	75	FusionCatcher feature. Number of reads supporting the fusion transcript
Spanning_unique_reads	1	FusionCatcher feature. Number of unique reads supporting the fusion transcript
Longest_anchor_found	18	FusionCatcher feature. Longest anchor/hangover sequence found
Fusion_finding_method	BOWTIE+BLAT	FusionCatcher feature. Aligners used by FusionCatcher to detect the fusion
fiveprime_chr	11	5’ chromosome
fiveprime_junction_hg38	1995454	5’ fusion junction coordinate
fiveprime_strand	-	5’ fusion gene strand
threeprime_chr	7	3’ chromosome
threeprime_junction_hg38	76303997	3’ fusion junction coordinate
threeprime_strand	+	3’ fusion gene strand
Predicted_effect	exonic(no-known-CDS)/CDS(truncated)	FusionCatcher feature. Predicted effect of each of the two fusion genes
fiveprime_predicted_effect	exonic(no-known-CDS)	FusionCatcher feature. Predicted effect of the 5’ gene
threeprime_predicted_effect	CDS(truncated)	FusionCatcher feature. Predicted effect of the 3’ gene
is_banned	FALSE	Fusion at least one FusionCatcher description tag that labels it as a likely false positive – used for filtering
fiveprime_fpkm	1128.72	5’ FPKM
threeprime_fpkm	2531.32	3’ FPKM
fiveprime_is_mirna_host	TRUE	miRNA host status of 5’ gene
threeprime_is_mirna_host	FALSE	miRNA host status of 3’ gene
fiveprime_is_snorna_host	FALSE	snoRNA host status of 5’ gene
threeprime_is_snorna_host	FALSE	snoRNA host status of 3’ gene
fiveprime_repfamily	None	RepeatMasker repetitive element family that reported 5’ fusion junction overlaps
threeprime_repfamily	None	RepeatMasker repetitive element family that reported 3’ fusion junction overlaps
multi_juncion	FALSE	Fusion event contains multiple detected fusion junctions for at least one partner
is_reciprocal	TRUE	Reciprocal fusion also detected in the same sample
is_normal	FALSE	Fusion is detected in matched normal
fiveprime_is_top10_normal	FALSE	5’ fusion partner is in the top 10 of most common fusion genes detected in normal tissue in that cohort, if available
threeprime_is_top10_normal	FALSE	3’ fusion partner is in the top 10 of most common fusion genes detected in normal tissue in that cohort, if available
fiveprime_is_top10_tumor	TRUE	5’ fusion partner is in the top 10 of most common fusion genes detected in tumor samples in that cohort
threeprime_is_top10_tumor	FALSE	3’ fusion partner is in the top 10 of most common fusion genes detected in tumor samples in that cohort
is_same_strand	FALSE	Fusion partners are on the same strand
is_same_chr	FALSE	Fusion partners are on the same chromosome
fiveprime_cosmic_hallmark	FALSE	5’ partner is a COSMIC hallmark gene
fiveprime_cosmic_role	None	5’ partner COSMIC role
threeprime_cosmic_hallmark	FALSE	3’ partner is a COSMIC hallmark gene
threeprime_cosmic_role	None	3’ partner COSMIC role
fiveprime_junction_hg19	2016684	Hg19 LiftOver coordinates of 5’ fusion junction
threeprime_junction_hg19	75933314	Hg19 LiftOver coordinates of 3’ fusion junction
junction_dist_hg38	-1	Log distance between fusion gene junction in hg38, if on the same chromosome
junction_dist_hg19	-1	Log distance between fusion gene junction in hg19, if on the same chromosome
junction_dist_diff	-1	Difference between junction_dist_hg38 and junction_dist_hg19
fiveprime_junction_gene_location	0.05	Where in the 5’ gene the reported fusion junction is located (in bins of 1%)
threeprime_junction_gene_location	0.83	Where in the 3’ gene the reported fusion junction is located (in bins of 1%)
fiveprime_start	1995163	5’ gene start coordinate
fiveprime_end	2001470	5’ gene end coordinate
threeprime_start	76302544	3’ gene start coordinate
threeprime_end	76304295	3’ gene end coordinate
fiveprime_gene_length	6307	5’ gene length
threeprime_gene_length	1751	3’ gene length
fiveprime_rel_gene_location	0.0147695	Where in the chromosome the 5’ fusion partner is located (from P-Q)
threeprime_rel_gene_location	0.478848	Where in the chromosome the 3’ fusion partner is located (from P-Q)
fpkm_difference_log2	-1.1652	log2 difference between 5’ and 3’ FPKM
mX	-1	FusionCatcher feature. Number of read pairs supporting a fusion excluding multimapping reads
n_fusions_in_sample	382	Number of fusion transcripts detected in the sample
n_fusions_in_sample_bins	(100,500]	n_fusions_in_sample in bins of 1-10, 11-50, 51-100, 101-500, 501+
fiveprime_gene_type	processed_transcript	Gene type of 5’ partner as annotated by GENCODE
threeprime_gene_type	protein_coding	Gene type of 3’ partner as annotated by GENCODE

## Sheet: Arriba model
Additional file 3. Fusion transcript features used in machine learning for the Arriba model.
Feature	Example	Description
strand1_gene	+	5' gene strand
strand1_fusion	+	Arriba feature. 5'fusion transcript strand
strand2_gene	+	3'gene strand
strand2_fusion	+	Arriba feature. 3'fusion transcript strand
fiveprime_chr	Chr1	5' chromosome
fiveprime_junction_hg38	8073899	5' fusion junction coordinate
threeprime_chr	Chr1	3' chromosome
threeprime_junction_hg38	8073899	3' fusion junction coordinate
site1	CDS	Arriba feature. Predicted effect of the 5' gene
site2	intron	Arriba feature. Predicted effect of the 3' gene
type	translocation	Type of fusion event
split_reads1	202	Arriba feature. Number of split reads for 5'partner
split_reads2	240	Arriba feature. Number of split reads for 3
discordant_mates	5	Arriba feature. Number of discordant mates supporting fusion transcript
coverage1	120	Arriba feature. Coverage of 5' partner
coverage2	110	Arriba feature. Coverage of 3' partner
confidence	high	Arriba feature. Reported confidence
reading_frame	in-frame	Arriba feature. Reading frame of fusion event
in_mitelman_database	TRUE	Is the fusion in the Mitelman database?
direction1	upstream	Fusion breakpoint orientation for 5' gene
direction2	downstream	Fusion breakpoint orientation for 3' gene
fiveprime_chr_hg19	Chr1	5' Chromosome in hg19
fiveprime_junction_hg19	8073899	5' fusion junction coordinate in hg19
threeprime_chr_hg19	Chr1	3' Chromosome in hg19
threeprime_junction_hg19	8073899	3' fusion junction coordinate in hg19
chr_change	FALSE	Did the chromosome annotation change for either partner between hg38 and hg19?
has_transcript_homology	TRUE	Is there transcript homology at the fusion junction
has_peptide_homology	TRUE	Is there peptide homology at the fusion junction
peptide_sequence_gene1_length	21	Arriba feature. Length of 5' peptide sequence
peptide_sequence_gene1_junction	Q	5' amino acid located upstream of junction
peptide_sequence_gene2_length	46	Arriba feature. Length of 3' peptide sequence
peptide_sequence_gene2_junction	T	3' amino acid located downstream of junction
peptide_homology_sequence	FALSE	Peptide homology sequence at fusion junction
transcript_sequence_gene1_length	173	5' fusion transcript length
transcript_sequence_gene1_junction_2nt	CG	5' dinucleotide sequence at fusion junciton
transcript_sequence_gene2_length	204	3' fusion transcript length
transcript_sequence_gene2_junction_2nt	GA	3' dinucleotide sequence at fusion junction
transcript_homology_sequence	cg	Homologous sequence between 5' and 3' genes at fusion junction
transcript_homology_length	2	Length of transcript homology
has_filters	TRUE	Arriba feature. Fusion has information in filter column
filter_duplicates	3	Arriba feature. Numeric value of duplicates in filter column
filter_low_entropy	0	Arriba feature. Numeric value of low entropy in filter column
filter_mismappers	0	Arriba feature. Numeric value of mismappers in filter column
filter_multimappers	0	Arriba feature. Numeric value of multimappers in filter column
filter_mismatches	0	Arriba feature. Numeric value of mismatches in filter column
filter_same_gene	0	Arriba feature. Numeric value of same gene in filter column
filter_small_insert_size	0	Arriba feature. Numeric value of small insert size in filter column
filter_long_gap	0	Arriba feature. Numeric value of long gap in filter column
filter_read_through	0	Arriba feature. Numeric value of read through in filter column
filter_inconsistently_clipped	0	Arriba feature. Numeric value of inconsistently clipped in filter column
filter_hairpin	0	Arriba feature. Numeric value of hairpin in filter column
filter_homopolymer	0	Arriba feature. Numeric value of homopolymer in filter column
fiveprime_is_cosmic_hallmark	TRUE	5' gene listed as hallmark gene in the COSMIC database
fiveprime_cosmic_oncogene	FALSE	5' gene listed as oncogene in the COSMIC database
fiveprime_cosmic_TSG	TRUE	5' gene listed as tumor suppressor in the COSMIC database
fiveprime_cosmic_fusion	FALSE	5' gene listed as fusion gene in the COSMIC database
threeprime_is_cosmic_hallmark	FALSE	3' gene listed as hallmark gene in the COSMIC database
threeprime_cosmic_oncogene	FALSE	3' gene listed as oncogene in the COSMIC database
threeprime_cosmic_TSG	FALSE	3' gene listed as tumor suppressor in the COSMIC database
threeprime_cosmic_fusion	TRUE	3' gene listed as fusion gene in the COSMIC database
fiveprime_is_mirna_host	FALSE	5' gene is miRNA host
threeprime_is_mirna_host	FALSE	3' gene is miRNA host
fiveprime_is_snorna_host	TRUE	5' gene is snoRNA host
threeprime_is_snorna_host	FALSE	3' gene is snoRNA host
fiveprime_rmsk_repClass	LINE	Repeatmasker class spanning 5' fusion junction
threeprime_rmsk_repClass	NA	Repeatmasker class spanning 3' fusion junction
fiveprime_junction_overlaps_rmsk	TRUE	Does 5' fusion junction span a repetetive element?
threeprime_junction_overlaps_rmsk	FALSE	Does 3' fusion junction span a repetetive element?
n_fusion_junctions	2	Number of fusion junctions detected for this sample/5'/3' gene combination
is_reciprocal	TRUE	Do we observe a reciprocal fusion event?
is_same_chr	TRUE	Are the fusion genes on the same chromosome?
junction_distance_hg38_log2	19.23	Distance between fusion junction, if on same chromosome (hg38)
junction_distance_hg19_log2	19.23	Distance between fusion junction, if on same chromosome (hg19)
junction_distance_hg38_hg19_difference	0	Difference between above two features
fiveprime_gene_size	79232	Size of 5' gene
threeprime_gene_size	79232	Size of 3' gene
fiveprime_rel_gene_location	0.55	Relative location of 5' gene within chromosome (Fusion junction divided by chr size)
threeprime_rel_gene_location	0.55	Relative location of 3' gene within chromosome (Fusion junction divided by chr size)
fiveprime_FPKM	140.5	FPKM of 5' gene
threeprime_FPKM	140.5	FPKM of 3' gene
cancer_type	BRCA	Cancer type fusion event was observed in
