# Supplementary material for: Improved detection of clinically relevant fusion transcripts in cancer by machine learning classification
Source: BMC Genomics. 2023 Dec 18;24:783. doi: 10.1186/s12864-023-09889-y (PMC10726539; doi:10.1186/s12864-023-09889-y)
Supplement: Supplementary file 4 — Additional file 4. Performance metrics for machine learning-based filtering compared to classical filtering methods on fusions detected with FusionCatcher in an independent fusion dataset of 249 TNBC samples from the SCAN-B cohort. [file 12864_2023_9889_MOESM4_ESM.xlsx]

## Sheet: Sheet1
Additional file 4. Performance metrics for machine learning-based filtering compared to classical filtering methods on fusions detected with FusionCatcher in an independent fusion dataset of 249 TNBC samples from the SCAN-B cohort
Metric	Classifier (SCAN-B cohort)	Spanning unique reads > 2	Anchor length > 20	Spanning unique reads > 2 and anchor length > 20	In-frame only
precision	0.737	0.407	0.0667	0.485	0.0843
recall	0.712	0.521	0.715	0.482	0.288
specificity	0.988	0.965	0.54	0.976	0.856
accuracy	0.976	0.945	0.547	0.955	0.831
F1 score	0.724	0.457	0.122	0.483	0.13
kappa	0.712	0.429	0.0452	0.46	0.0669
log loss	0.0818
roc auc	0.989
pr auc	0.781
brier score	0.0241
